# Supplementary material for: Drought-induced recruitment of specific root-associated bacteria enhances adaptation of alfalfa to drought stress
Source: Front Microbiol. 2023 Feb 23;14:1114400. doi: 10.3389/fmicb.2023.1114400 (PMC9995459; doi:10.3389/fmicb.2023.1114400)
Supplement: Supplementary file 1 [file Table_1.XLSX]

## Sheet: Sheet1
Supplementary Table 1 The list of alfalfa cultivars used in this study
Varieties	Coding	Origin	Type	Material Sources
Aohan	AH	China	Local approved variety of China	Inner Mongolia Agricultural University, Hohhot, China
Zhongmu No.1	ZM1	China	National approved variety of China	Institute of Animal Sciences of CAAS, Beijing, China
Stockpile	QS	United States	Introduced variety	Institute of Grassland Reseaech of CAAS, Hohhot, China
MagnumⅦ	JN	United States	Introduced variety	Institute of Grassland Reseaech of CAAS, Hohhot, China
Adrenalin	AND	United States	Introduced variety	Institute of Grassland Reseaech of CAAS, Hohhot, China
Algonquin	AEGJ	Canada	Introduced variety	Institute of Grassland Reseaech of CAAS, Hohhot, China
WL168HQ	WL168HQ	United States	Introduced variety	Institute of Grassland Reseaech of CAAS, Hohhot, China
WL343HQ	WL343HQ	United States	Introduced variety	Institute of Grassland Reseaech of CAAS, Hohhot, China
