# Supplementary material for: Drought-induced recruitment of specific root-associated bacteria enhances adaptation of alfalfa to drought stress
Source: Front Microbiol. 2023 Feb 23;14:1114400. doi: 10.3389/fmicb.2023.1114400 (PMC9995459; doi:10.3389/fmicb.2023.1114400)
Supplement: Supplementary file 2 [file Table_2.XLSX]

## Sheet: Sheet1
Supplementary Table 2 Changes in potting soil substrate conditions with time of drought stress
Stress time	Pot weight		Water content		Soil humidity		Soil electrical conductivity		Soil temperature
	CK	DR	CK	DR	CK	DR	CK	DR	CK	DR
0d	486	486	1	1	0.412	0.401	69.67	73	21.6	21.5
1d	450±10	450±10	0.85	0.85	0.317	0.31	64.33	70.67	22.1	22.4
2d	435±3	435±3	0.79	0.79	0.3167	0.308	71	73	21.5	21.7
3d	410±2	400±10	0.7	0.65	0.307	0.234	76	84	23.5	22.1
4d	410±2	375±5	0.7	0.56	0.298	0.2203	67.56	87.33	23.1	21.5
5d	410±2	368±8	0.7	0.5	0.325	0.1527	69.67	97	23.3	22.4
6d	410±2	333±7	0.7	0.39	0.3053	0.1347	69.33	113.33	23.1	21.9
7d	410±2	313±7	0.7	0.31	0.2977	0.0717	73	ns	23	23.3
8d	410±2	295±5	0.7	0.24	0.294	0.064	71	ns	23.5	23.7
9d	410±2	275±5	0.7	0.15	0.3207	0.0543	70	ns	23.4	24.6
10d	410±2	262±5	0.7	0.1	0.3063	0.045	69	ns	23.5	23.9
11d	410±2	252±4	0.7	0.064	0.2973	0.034	68	ns	23.1	24.1
12d	410±2	244±3	0.7	0.03	0.3143	0.0243	69.33	ns	23.4	24.3
