# Supplementary material for: Drought-induced recruitment of specific root-associated bacteria enhances adaptation of alfalfa to drought stress
Source: Front Microbiol. 2023 Feb 23;14:1114400. doi: 10.3389/fmicb.2023.1114400 (PMC9995459; doi:10.3389/fmicb.2023.1114400)
Supplement: Supplementary file 3 [file Table_3.XLSX]

## Sheet: Sheet1
Supplementary Table 3 Alpha diversity of the bacterial community in different treatments
Sample ID	OUTs	ACE	Chao1	Simpson	Shannon
BSCK	692.333	693.097	692.969	0.996633	8.84463
BSDr	723.667	724.629	725.048	0.9919	8.64337
AHWCK	411	413.376	418.976	0.9911	7.64107
AHWDr	712.667	713.393	713.833	0.995667	8.74843
QSWCK	675	675.381	675.4	0.9934	8.44993
QSWDr	364.333	365.407	365.333	0.985133	7.24093
