# Supplementary material for: Drought-induced recruitment of specific root-associated bacteria enhances adaptation of alfalfa to drought stress
Source: Front Microbiol. 2023 Feb 23;14:1114400. doi: 10.3389/fmicb.2023.1114400 (PMC9995459; doi:10.3389/fmicb.2023.1114400)
Supplement: Supplementary file 4 [file Table_4.XLSX]

## Sheet: Sheet1
Supplementary Table 4 The relative abundance of top 10 bacterial phylum
Phylum	BSCK	BSDr	AHWCK	AHWDr	QSWCK	QSWDr
Proteobacteria	0.395171	0.353101	0.742792	0.477956	0.634061	0.681865
Acidobacteriota	0.212431	0.214604	0.0156964	0.192104	0.102656	0.0226469
Bacteroidota	0.0352372	0.0367143	0.13987	0.038745	0.0557928	0.103739
Gemmatimonadota	0.1217	0.110939	0.0416115	0.101307	0.0521219	0.0594791
Actinobacteriota	0.0883049	0.0836546	0.0193554	0.0586925	0.0635206	0.0669342
unclassified_Bacteria	0.0504444	0.038328	0.00629355	0.0422542	0.0242124	0.00376194
Firmicutes	0.000679043	0.00156111	0.0107865	0.00457468	0.00453072	0.0418587
Cyanobacteria	0.000666326	0.0843701	0.00243161	0.00348192	0.00273707	0.00163415
Nitrospirota	0.0253651	0.019505	0	0.0211994	0.0144267	0
Chloroflexi	0.0204313	0.0178615	0.00273171	0.01941	0.0151815	0.00206012
Others	0.0495697	0.039362	0.0184311	0.0402742	0.0307589	0.0160206
