# Supplementary material for: Drought-induced recruitment of specific root-associated bacteria enhances adaptation of alfalfa to drought stress
Source: Front Microbiol. 2023 Feb 23;14:1114400. doi: 10.3389/fmicb.2023.1114400 (PMC9995459; doi:10.3389/fmicb.2023.1114400)
Supplement: Supplementary file 5 [file Table_5.XLSX]

## Sheet: Sheet1
Supplementary Table 5 The relative abundance of top 10 bacterial genus
Genus	BSCK	BSDr	AHWCK	AHWDr	QSWCK	QSWDr
unclassified_Gemmatimonadaceae	0.106877	0.0915292	0.00538108	0.0858008	0.0480398	0.00712621
Massilia	0.00483601	0.00688609	0.123816	0.0100698	0.0147448	0.134317
unclassified_Vicinamibacteraceae	0.0697723	0.0686578	0.00666283	0.0608619	0.0280204	0.0097388
unclassified_Vicinamibacterales	0.0707718	0.0621925	0.00307168	0.0526203	0.0331229	0.00424748
Sphingomonas	0.0405486	0.0364187	0.0119987	0.0421077	0.0442609	0.010396
Lysobacter	0.0271016	0.0344885	0.0356857	0.0380869	0.033553	0.0135518
unclassified_Comamonadaceae	0.0125398	0.0134021	0.0320945	0.0220037	0.0668546	0.0266853
MND1	0.070618	0.038015	0	0.0332733	0.0267299	0
unclassified_Bacteria	0.0503667	0.0383415	0.00624499	0.0419863	0.0240298	0.00373692
Novosphingobium	0.000861101	0.000870739	0.0289212	0.0304952	0.0642802	0.0368423
Others	0.545708	0.609198	0.746124	0.582694	0.616364	0.753358
