# Supplementary material for: Drought-induced recruitment of specific root-associated bacteria enhances adaptation of alfalfa to drought stress
Source: Front Microbiol. 2023 Feb 23;14:1114400. doi: 10.3389/fmicb.2023.1114400 (PMC9995459; doi:10.3389/fmicb.2023.1114400)
Supplement: Supplementary file 6 [file Table_6.XLSX]

## Sheet: Sheet1
Supplementary Table 6 The average of relative abundance of top 30 bacterial genus
Taxon	BSCK1	BSCK2	BSCK3	BSDr1	BSDr2	BSDr3	AHWCK1	AHWCK2	AHWCK3	AHWDr1	AHWDr2	AHWDr3	QSWCK1	QSWCK2	QSWCK3	QSWDr1	QSWDr2	QSWDr3
Allorhizobium_Neorhizobium_Pararhizobium_Rhizobium	0.000278934	0.000356218	0.000378316	0	0	0.000192922	0.02866	0.0122717	0.00320614	0.0145222	0.00728023	0.0116728	0.0176177	0.0262876	0.013715	0.0142911	0.028058	0.0272566
Arenimonas	0.0107157	0.0118265	0.0120616	0.0136262	0.0143773	0.0154552	0.00197655	0.00863561	0.0146187	0.0138806	0.0195274	0.0123032	0.0106394	0.00767758	0.00705978	0.002304	0.00053796	0.000298068
Bacillus	0	0.000736185	0	0.000557538	0.000410163	0	0.00705193	0.0109955	0.00317292	0.00230986	0.00267622	0.00319274	0.00147657	0.00105303	0.00123394	0.0645899	0.0173492	0.0254848
Delftia	0	0	0	0	0	0	0.0378894	0.0298925	0.0302008	0	0	0	0	0	0	0.0144312	0.020039	0.0334332
Dyadobacter	0	0	0	0.0014719	0.000474926	0	0.0357621	0.0311162	0.013107	0.00399949	0.00138347	0.00872412	0.0126823	0.0119472	0.00550217	0.00815742	0.0142727	0.0338969
Ensifer	0.00174333	0.000759933	0.00151326	0.000713649	0.000431751	0.00132902	0.0184925	0.0351368	0.0301178	0.00722902	0.0091173	0.00754464	0.00916281	0.0103772	0.0083544	0.054113	0.0206778	0.0306513
Leptolyngbya_EcFYyyy_00	0.000185956	0.000166235	0.00097917	0.0646967	0.0646979	0.0900302	0	0	0	0.00115493	0	0.000935454	0.000182043	0.000670113	0.000222514	0	0	0
Limnobacter	0.00211525	0.00389465	0.0139087	0.0117752	0.0355115	0.00975327	0.0130151	0.0113626	0.015848	0	0.000907194	0.00205393	0.0144825	0.0128662	0.0218873	0.000793947	0	0.00122539
Lysobacter	0.027289	0.0268826	0.0271275	0.0454505	0.0275673	0.0308246	0.0453769	0.0261341	0.0351513	0.0380486	0.0342919	0.041526	0.0212787	0.0477312	0.0308486	0.0317268	0.00322776	0.00438822
MND1	0.0795193	0.0692726	0.0633568	0.0392953	0.036742	0.0380485	0	0	0	0.026649	0.044203	0.0297718	0.0331317	0.0133448	0.0344695	0	0	0
Massilia	0.00529974	0.0050583	0.00418373	0.00648974	0.00544006	0.00870292	0.140419	0.113172	0.117464	0.00750706	0.0102059	0.0123846	0.0135925	0.0183994	0.012036	0.155925	0.0927308	0.152296
Nitrospira	0.0248948	0.0306823	0.0205181	0.0181311	0.021199	0.019185	0	0	0	0.0254299	0.0206387	0.0175296	0.0137543	0.0098028	0.0197229	0	0	0
Novosphingobium	0	0.00128239	0.00129072	0.00200714	0	0.000643073	0.0367672	0.0291583	0.0209147	0.0303063	0.0209108	0.0392687	0.0742936	0.0774459	0.040356	0.0319447	0.0334712	0.0453725
Pontibacter	0.00369587	0.00284975	0.00425049	0.00254237	0.0045118	0.0037727	0.031273	0.0255572	0.0330747	0.00476944	0.00412773	0.00406719	0.00248791	0.0022018	0.00291292	0.00404757	0.011667	0.00668996
Pseudomonas	0.00155738	0.00432212	0.00696546	0.00403657	0.0060661	0.00351547	0.0291122	0.0416222	0.0489725	0.0249166	0.0173047	0.0304022	0.0256073	0.051637	0.0286032	0.027975	0.0101708	0.0206163
RB41	0.00908858	0.0104253	0.00554121	0.0167484	0.018738	0.0137189	0	0	0	0.0146078	0.0205026	0.0195632	0.00493537	0.00283362	0.00548195	0	0	0
Ramlibacter	0.003138	0.00246978	0.00422824	0.00655665	0.00574229	0.00638786	0.0212898	0.0171314	0.019486	0.00440585	0.0058514	0.00368081	0.00817169	0.00681601	0.00867806	0.0154431	0.0253009	0.0405206
Roseisolibacter	0	0	0.000578601	0	0	0.000385844	0.0228308	0.0392973	0.0300015	0.000406365	0.000839154	0.000589743	0	0.000402068	0	0.0247836	0.0691278	0.0297405
Sphingomonas	0.033472	0.0424612	0.0455314	0.0410348	0.0305464	0.0378127	0.0109715	0.0124814	0.0125588	0.0415562	0.0451556	0.0398991	0.0513562	0.0397856	0.0418934	0.018432	0.0101036	0.00213615
Stenotrophomonas	0	0	0	0	0	0	0.0328308	0.0362381	0.0747546	0	0	0.00400618	6.06808e-05	0	0	0.0352762	0.063412	0.0708407
unclassified_Bacteria	0.0545315	0.051248	0.0455537	0.0378011	0.0355547	0.0416283	0.0039196	0.0095621	0.00539894	0.0398024	0.0508029	0.0361573	0.0258096	0.0143404	0.0324871	0.00277103	0.0046399	0.00387488
unclassified_Comamonadaceae	0.00613654	0.00757558	0.0233221	0.0126004	0.0147875	0.0127972	0.028995	0.0296827	0.0374603	0.0208316	0.0154903	0.0289584	0.0591234	0.0838981	0.0565793	0.0195529	0.0271333	0.0338307
unclassified_Gaiellales	0.032426	0.038899	0.0293974	0.0285013	0.0273298	0.0260659	0	0	0	0.0132817	0.0130863	0.012832	0.0157163	0.0083094	0.0197229	0	0	0
unclassified_Gemmatimonadaceae	0.117873	0.103565	0.0994526	0.0905888	0.090862	0.0930955	0.00489112	0.00594354	0.00533249	0.0731885	0.0998367	0.0852076	0.0494144	0.0285277	0.0672803	0.00281773	0.0117847	0.0071205
unclassified_Micrococcaceae	0.0023012	0.00128239	0.00220313	0.00334523	0.00289273	0.00205783	0.00130653	0.00255222	0.00239215	0.00626658	0.00557924	0.0130353	0.00182043	0.00172315	0.00289269	0.0240675	0.0153487	0.0789051
unclassified_Sphingomonadaceae	0.010367	0.0109478	0.00943564	0.0151873	0.0119379	0.0164627	0.0282077	0.0255222	0.0151004	0.00866199	0.0120203	0.013198	0.010518	0.00917097	0.00904218	0.00767482	0.0390525	0.00513339
unclassified_Vicinamibacteraceae	0.0764743	0.0694388	0.0636683	0.0678635	0.0651512	0.072903	0.00547739	0.00797133	0.00659501	0.0631577	0.0632314	0.0565543	0.030745	0.018476	0.0353798	0.00773709	0.00954879	0.0120552
unclassified_Vicinamibacterales	0.0725692	0.0725973	0.0673402	0.0603033	0.061395	0.0648003	0.00221106	0.00547155	0.0016446	0.0427325	0.0619614	0.0536462	0.0343251	0.020582	0.0451704	0.00317579	0.000958241	0.0086274
unclassified_Xanthomonadaceae	0.00839125	0.00831176	0.00707673	0.00941124	0.00854867	0.0104178	0.0271859	0.0205926	0.015117	0.0095175	0.00977502	0.00789035	0.00730193	0.00595443	0.00912309	0.00460801	0.00731289	0.00678932
uncultured_gamma_proteobacterium	0.018921	0.0204707	0.0187378	0.0161017	0.015651	0.0143834	0.00100503	0.000681759	0	0.0128112	0.0154677	0.013198	0.00978984	0.00886464	0.0115303	0	0	0
