# Supplementary material for: Drought-induced recruitment of specific root-associated bacteria enhances adaptation of alfalfa to drought stress
Source: Front Microbiol. 2023 Feb 23;14:1114400. doi: 10.3389/fmicb.2023.1114400 (PMC9995459; doi:10.3389/fmicb.2023.1114400)
Supplement: Supplementary file 7 [file Table_7.XLSX]

## Sheet: Sheet1
Supplementary Table 7 KEGG pathways (Level 3) of the functional abundance TOP10
	Kegg pathway name (Level 3)	AHWCK: mean rel.freq.(%)	AHWCK: std.dev.(%)	QSWCK: mean rel.freq.(%)	QSWCK: std.dev.(%)	p-values	p-values (corrected)	Difference between means	95.0% lower CI	95.0% upper CI
Well-watered	Metabolic pathways	15.6849	0.0362273	15.8926	0.103805	0.0925651	0.14546	-0.207744	-0.487254	0.0717662
	Biosynthesis of secondary metabolites	6.86553	0.0201854	7.16263	0.122557	0.0718922	0.158163	-0.297098	-0.656967	0.0627709
	Biosynthesis of antibiotics	5.16453	0.00903651	5.3904	0.0950281	0.0769666	0.141105	-0.22587	-0.511403	0.0596637
	Microbial metabolism in diverse environments	4.91123	0.000957119	4.77395	0.0708801	0.111422	0.153205	0.13728	-0.0783128	0.352872
	ABC transporters	3.14431	0.0482783	2.93582	0.127539	0.134609	0.164522	0.208492	-0.130346	0.54733
	Biosynthesis of amino acids	2.96353	0.00872838	3.1143	0.061726	0.0718032	0.197459	-0.15077	-0.333617	0.0320782
	Two-component system	2.84238	0.0327065	2.53836	0.104376	0.0438706	0.241288	0.304027	0.0181416	0.589913
	Carbon metabolism	2.64028	0.00404638	2.7203	0.0239152	0.0386157	0.424773	-0.0800117	-0.150109	-0.00991474
	Purine metabolism	1.67635	0.0026284	1.67208	0.0177825	0.767522	0.767522	0.00427342	-0.0482809	0.0568277
	Quorum sensing	1.61683	0.00281733	1.58038	0.0354279	0.282594	0.310853	0.0364448	-0.0703986	0.143288
	Kegg pathway name (Level 3)	AHWDr: mean rel.freq.(%)	AHWDr: std.dev.(%)	QSWDr: mean rel.freq.(%)	QSWDr: std.dev.(%)	p-values	p-values (corrected)	Difference between means	95.0% lower CI	95.0% upper CI
Drought stress	Metabolic pathways	16.2879	0.0867332	15.6491	0.0427003	0.00291141	0.0160128	0.638764	0.417614	0.859915
	Biosynthesis of secondary metabolites	7.50125	0.0953073	6.93225	0.0626145	0.00361957	0.0132718	0.569005	0.330497	0.807513
	Biosynthesis of antibiotics	5.62485	0.0921864	5.22315	0.0384306	0.0145979	0.0178419	0.401698	0.160665	0.642732
	Microbial metabolism in diverse environments	4.58297	0.0780902	4.97749	0.0678433	0.00604001	0.013288	-0.394519	-0.59918	-0.189858
	Biosynthesis of amino acids	3.25839	0.0508366	2.97091	0.021155	0.00753089	0.0138066	0.287479	0.154522	0.420437
	ABC transporters	2.63672	0.185981	3.1458	0.259926	0.0943706	0.0943706	-0.509082	-1.1632	0.145032
	Carbon metabolism	2.7636	0.0179363	2.68567	0.00796361	0.0139149	0.019133	0.0779347	0.0315083	0.124361
	Two-component system	2.37663	0.11327	2.74746	0.0226541	0.0391165	0.0430282	-0.370826	-0.698495	-0.0431574
	Purine metabolism	1.7434	0.0159477	1.66541	0.00596707	0.0120552	0.0189439	0.0779865	0.0355356	0.120437
	Ribosome	1.88141	0.0756742	1.47168	0.0464767	0.00531395	0.0146134	0.409736	0.220383	0.599088
